# Supplementary material for: Emerging Interaction Patterns in the Emiliania huxleyi-EhV System
Source: Viruses. 2017 Mar 22;9(3):61. doi: 10.3390/v9030061 (PMC5371816; doi:10.3390/v9030061)
Supplement: Supplementary file 1 [file viruses-09-00061-s001.zip]

Archive with 8 entries (8 files):
- supplementary final/FigS1_isolationyear_Vp.TIF
- supplementary final/FigS2_ehux_μ.TIF
- supplementary final/FigS3_ehux_R.TIF
- supplementary final/FigS4_ehux_viral_prod_μ_correlation.TIF
- supplementary final/FigS5_ehux_viral_prod.TIF
- supplementary final/Table S3.xlsx
- supplementary final/TableS1.docx
- supplementary final/TableS2.docx
