# Supplementary material for: Emerging Interaction Patterns in the Emiliania huxleyi-EhV System
Source: Viruses. 2017 Mar 22;9(3):61. doi: 10.3390/v9030061 (PMC5371816; doi:10.3390/v9030061)
Supplement: Supplementary file 1 [file viruses-09-00061-s001.zip › supplementary final/Table S3.xlsx]

## Sheet: Sheet1
	E. huxleyi	Control (Virus-free)			18				84				146				86				202				208				207				203				156				164				201				99b1
	strain	fC	µ	Vp	fC	µ	R	Vp	fC	µ	R	Vp	fC	µ	R	Vp	fC	µ	R	Vp	fC	µ	R	Vp	fC	µ	R	Vp	fC	µ	R	Vp	fC	µ	R	Vp	fC	µ	R	Vp	fC	µ	R	Vp	fC	µ	R	Vp	fC
	RCC1211	330033	0.348218	64813	318299	0.336151	0.964446		329994	0.348179	0.999882		368367	0.384847	1.11615		292029	0.307438	0.884847		306720	0.323799	0.929363		279199	0.292462	0.845973		306371	0.32342	0.928305		304364	0.321229	0.922223		327929	0.346086	0.993624		297382	0.313493	0.901067		310590	0.327978	0.941087		266457
	RCC1213	260745	0.25376	12962.6	293338	0.293021	1.125		151018	0.0717132	0.57918	1.3894e+07	175553	0.121893	0.673274	7.29607e+06	116098	-0.0159429	0.445254	2.02068e+07	25824.3	-0.516982	0.0990405	2.20345e+07	53685	-0.273042	0.205891	2.82696e+07	24427.9	-0.535512	0.0936849	2.06994e+07	274457	0.270844	1.05259		278123	0.275267	1.06665		77792.9	-0.149404	0.298349	2.83733e+07	27802.6	-0.492378	0.106627	2.11272e+07	275359
	RCC1215	708885	0.683663	364299	754549	0.704472	1.06442		542313	0.59438	0.765022		93061.9	0.00685407	0.131279	1.2197e+07	480118	0.553776	0.677286	586462	500979	0.567954	0.706715		470844	0.547274	0.664203	374934	449251	0.531626	0.633743	3.28932e+06	683528	0.671522	0.96423		672779	0.666238	0.949066		475646	0.550657	0.670978	4.78177e+06	540637	0.593348	0.762659	2.19643e+06	344602
	RCC1216	826962	0.667929	339479	779991	0.648437	0.943201	287679	711869	0.617975	0.860825	1.35294e+06	732467	0.627482	0.885733	1.63389e+06	694259	0.609625	0.839531	76968.1	2976.12	-1.20778	0.00359886	2.75045e+07	102317	-0.0286304	0.123727	5.55994e+07	104141	-0.0227426	0.125932	7.31469e+07	1.04861e+06	0.747082	1.26802		953923	0.715537	1.15353		906635	0.69859	1.09634		79967.1	-0.110785	0.0966999	7.43644e+07	828255
	RCC1218	689900	0.602664	47331.7	703760	0.609293	1.02009		733063	0.622892	1.06256		701032	0.612265	1.01614		701917	0.612686	1.01742		606303	0.563874	0.878827		698968	0.611282	1.01314		661039	0.592685	0.958166		698710	0.611159	1.01277		660781	0.592555	0.957792		749429	0.634518	1.08629		744379	0.632264	1.07897		758644
	RCC1228	726902	0.644827	619822	560978	0.558457	0.771738		744832	0.65295	1.02467		578204	0.568539	0.795436		742513	0.65191	1.02148		183138	0.185311	0.251944	6.98505e+07	228039	0.258402	0.313713	5.62382e+07	187209	0.192638	0.257543	7.30092e+07	766458	0.66249	1.05442		614383	0.58877	0.845208		510972	0.527335	0.702945	1.02634e+06	371529	0.421106	0.511114	6.57382e+07	362138
	RCC1231	1.07659e+06	0.812494	142832	885522	0.747368	0.822525		1.05076e+06	0.804399	0.976009		844000	0.73136	0.783957	3.27305e+06	1.05699e+06	0.806369	0.981795		1.06002e+06	0.807324	0.984612		868873	0.741041	0.80706		925381	0.762044	0.859548	1.16628e+06	1.37565e+06	0.894202	1.27778		1.01764e+06	0.793723	0.945244		1.18658e+06	0.84492	1.10217		844236	0.731453	0.784176		1.14131e+06
	RCC1235	215483	0.234686	36832.4	198329	0.207034	0.920392		260843	0.298365	1.2105		272199	0.31257	1.2632		234447	0.262802	1.08801		294759	0.339111	1.3679		301063	0.346166	1.39716		307026	0.352703	1.42483		253513	0.288864	1.17649		234523	0.26291	1.08836		288910	0.33243	1.34076		270528	0.310517	1.25545		315040
	RCC1239	844834	0.677732	868217	838580	0.675255	0.992598		677893	0.604348	0.802398	265116	735937	0.631733	0.871102		682663	0.606685	0.808044		713793	0.62155	0.844892		633149	0.581587	0.749436	29457.4	685943	0.608283	0.811926		781809	0.651889	0.925401	252713	785822	0.653596	0.930151		602427	0.565007	0.713072		659990	0.595427	0.781208		638340
	RCC1241	680239	0.636911	392787	658192	0.625928	0.96759		363684	0.428191	0.534642	9.27198e+06	282160	0.343588	0.414796	4.42895e+07	261205	0.317865	0.383991	5.9882e+07	48902.8	-0.240626	0.0718906	6.60476e+07	119773	0.0579611	0.176074	8.87697e+07	83558.8	-0.0620535	0.122838	9.38521e+07	369164	0.433177	0.542698	6.82003e+06	485060	0.524187	0.713073	3.20163e+06	293042	0.356201	0.430792	6.76782e+07	126629	0.076516	0.186153	1.24335e+08	577612
	RCC1242	158570	0.128994	298080	55228.8	-0.222576	0.348294	3.11238e+07	89801.2	-0.0605381	0.56632	3.58128e+07	77426.2	-0.109963	0.488279	4.14305e+07	48500.2	-0.265882	0.305861	3.18117e+07	25444.1	-0.48091	0.16046	5.61052e+07	76367.5	-0.114552	0.481602	8.35629e+07	18880.1	-0.580367	0.119065	7.52167e+07	13269	-0.697927	0.0836795	3.46893e+07	34184.2	-0.382483	0.215579	3.46435e+07	58428.4	-0.203803	0.368472	2.87392e+07	6975.65	-0.912262	0.0439911	3.18002e+07	376544
	RCC1246	1.40127e+06	0.857348	1.69259e+06	1.35561e+06	0.846305	0.967414		373428	0.416544	0.266492	6.86698e+06	63956.8	-0.171629	0.0456419	3.06229e+07	74553.7	-0.120525	0.0532043	3.66542e+07	74906.2	-0.118952	0.0534558	3.43776e+07	126219	0.054976	0.0900748	2.98958e+07	92802.7	-0.0475394	0.0662274	5.16968e+07	1.4327e+06	0.864741	1.02243		1.40862e+06	0.85909	1.00524		34656.1	-0.375874	0.0247318	3.21963e+07	125071	0.0519293	0.0892553	5.77043e+07	28891.4
	RCC1249	524177	0.593063	174917	537333	0.601326	1.0251		495788	0.574502	0.94584		489864	0.570496	0.93454	2.70824e+06	498301	0.576188	0.950635		512861	0.585788	0.978413		515139	0.587265	0.982757		465558	0.553532	0.888169	1.00571e+06	451469	0.543289	0.861291		442348	0.536486	0.843891		378773	0.484765	0.722605		385204	0.490377	0.734873		502832
	RCC1250	246777	0.258561	261682	234159	0.241066	0.948868	1.51713e+06	261137	0.277415	1.05819		264796	0.282053	1.07302		233885	0.240676	0.947759		18715.8	-0.601145	0.0758409	3.08629e+07	20321.1	-0.573715	0.0823458	3.35171e+07	20706.8	-0.567446	0.083909	3.19097e+07	152215	0.0974976	0.616812	2.28972e+06	117185	0.0103179	0.474863	3.76012e+06	254679	0.269067	1.03202		13364.9	-0.713391	0.0541576	3.28442e+07	238253
	RCC1253	904644	0.709653	70997.5	828136	0.680198	0.915427		924327	0.716828	1.02176		890122	0.704258	0.983947		782443	0.661279	0.864917		897457	0.706994	0.992055		823639	0.678383	0.910456		822067	0.677746	0.908718	17631	728603	0.637515	0.805403		873326	0.697909	0.96538		797678	0.667707	0.881759		754945	0.649354	0.834522		813724
	RCC1255	612681	0.596225	244841	454629	0.496771	0.742032	4.33986e+06	732020	0.655546	1.19478		677356	0.629676	1.10556		585390	0.581037	0.955457		116222	0.0421103	0.189694	2.76589e+06	512610	0.536783	0.836668		529867	0.547819	0.864834		66968.6	-0.141648	0.109304	6.26361e+06	396530	0.451194	0.647205	1.18716e+07	630985	0.606038	1.02987		540125	0.554211	0.881576		502247
	RCC1256	721579	0.602357	285271	745116	0.613056	1.03262		664075	0.574675	0.920309		823513	0.646403	1.14127		690652	0.587755	0.957141		723417	0.603205	1.00255		665277	0.575277	0.921974		842617	0.654047	1.16774		789631	0.632398	1.09431		772510	0.625091	1.07058		817494	0.643957	1.13292		690616	0.587738	0.957091		709708
	RCC1257	226829	0.26343	137072	157927	0.142742	0.696237	582555	247847	0.292969	1.09266		163589	0.154483	0.721198	1.00623e+06	254268	0.301494	1.12097		217160	0.24891	0.957373		278945	0.332369	1.22976		168367	0.16408	0.742265	744548	219214	0.252047	0.966425		229368	0.26714	1.01119		299627	0.35621	1.32093		252439	0.299088	1.1129		304219
	RCC1259	373351	0.420312	456292	55124.4	-0.217331	0.147648	1.04439e+08	73363	-0.122055	0.196499	6.23886e+07	61564.3	-0.1805	0.164897	2.56451e+07	77147.7	-0.105288	0.206636	3.20331e+07	59810.2	-0.190136	0.160198	3.74126e+07	71008	-0.13293	0.190191	6.24006e+07	80872.3	-0.089571	0.216612	4.92642e+07	43325.7	-0.297613	0.116046	6.94491e+07	44298.9	-0.290208	0.118652	1.10107e+08	44599.3	-0.287955	0.119457	5.18218e+07	31130.6	-0.407798	0.0833816	5.16177e+07	38099.2
	RCC1268	358947	0.396289	149757	13700.8	-0.692284	0.0381695	1.07786e+08	10714.3	-0.774243	0.0298492	3.94967e+07	5550.02	-0.993502	0.015462	3.10978e+07	3073.67	-1.19048	0.00856301	3.06361e+07	2551.02	-1.2526	0.00710695	1.28525e+07	1343.95	-1.46623	0.00374415	1.21786e+07	3994.52	-1.10313	0.0111284	2.05774e+07	20134.4	-0.56396	0.0560929	7.94568e+07	17259.8	-0.615309	0.0480846	9.2548e+07	2127.92	-1.31305	0.00592824	2.63431e+07	1854.16	-1.35896	0.00516554	1.4375e+07	51070.2
	RCC1269	676125	0.619805	311102	552483	0.552487	0.817131	9.35103e+07	446344	0.481376	0.66015	1.83791e+07	464469	0.494644	0.686957	2.20605e+07	455440	0.488101	0.673604	1.59421e+07	486404	0.510026	0.7194	2.78936e+07	430363	0.469222	0.636514	3.04862e+07	445248	0.480557	0.65853	3.27028e+07	506711	0.523659	0.749433	6.82592e+07	540429	0.545133	0.799303	5.91206e+07	459833	0.4913	0.680101	2.26697e+07	502327	0.520763	0.742951	7.07313e+07	435085
	RCC1272	1.24472e+06	0.834253	2.14386e+06	1.21431e+06	0.826008	0.975568	9.67056e+06	760262	0.669917	0.610788	4.072e+07	1.21788e+06	0.826986	0.978436		899738	0.726064	0.722842	1.61021e+07	1.14807e+06	0.807308	0.922347		1.01262e+06	0.765463	0.813533		1.04802e+06	0.776915	0.841969		1.52902e+06	0.902823	1.2284		1.50114e+06	0.89669	1.206		711648	0.647891	0.571732	9.58634e+07	991196	0.758334	0.796318	705341	1.33378e+06
	RCC1276	1.0994e+06	0.690007	184162	989935	0.655045	0.900428		1.04204e+06	0.672145	0.947825		1.06464e+06	0.679296	0.968379		1.1349e+06	0.7006	1.03229		969389	0.648054	0.881739		959476	0.644628	0.872723		973186	0.649357	0.885194		896050	0.621831	0.815032		1.01189e+06	0.662356	0.920396		1.20065e+06	0.71937	1.09209		872579	0.612983	0.793683		1.17341e+06
	RCC1322	1.1561e+06	0.815604	661549	1.08117e+06	0.793267	0.935186	1.89584e+06	379845	0.44459	0.328558	8.75103e+07	853254	0.714355	0.738047	2.28782e+07	500107	0.536276	0.432582	6.18596e+07	33539.6	-0.364423	0.029011	1.46401e+08	72230.8	-0.108709	0.0624781	1.27278e+08	57739.4	-0.183351	0.0499434	1.48959e+08	781344	0.685008	0.675846	1.19813e+07	854694	0.714917	0.739292	3.46737e+07	538822	0.561131	0.46607	7.03225e+07	44640.1	-0.26912	0.0386127	1.42444e+08	1.10181e+06
	RCC1744	2.03375e+06	1.11122	367016	1.7476e+06	1.06067	0.859299	1.39152e+06	2.05824e+06	1.11521	1.01204		1.63429e+06	1.03833	0.803583		2.03921e+06	1.11211	1.00269		1.71802e+06	1.05498	0.844756	1.4152e+06	1.97065e+06	1.10071	0.968971		1.76509e+06	1.06399	0.867899	1.75854e+06	2.17167e+06	1.13309	1.06781		1.76521e+06	1.06402	0.867957	1.53951e+06	1.74924e+06	1.06099	0.860106	53690.9	1.72786e+06	1.05689	0.849594	1.34417e+06	1.89466e+06
	RCC1745	979539	0.706051	270096	811382	0.64327	0.82833	8.45146e+07	405477	0.412045	0.413946	9.12272e+06	105354	-0.0372009	0.107555	3.24801e+07	92612.1	-0.0801699	0.0945466	2.97322e+07	473413	0.46368	0.483302	4.64852e+06	551005	0.514271	0.562514	1.04333e+06	588655	0.536303	0.600951	1.23123e+06	716356	0.601749	0.73132	8.51605e+07	737172	0.611297	0.75257	6.65944e+07	62166.1	-0.21304	0.0634647	4.06887e+07	333889	0.347293	0.340863	3.20926e+07	933264
	RCC1857	2.44485e+06	1.03699	969920	1.99484e+06	0.96918	0.815937	994839	1.82658e+06	0.939807	0.747115	826581	1.53636e+06	0.882132	0.62841	536365	1.66551e+06	0.909037	0.681235	665514	1.56088e+06	0.887408	0.638437	560879	1.32117e+06	0.831831	0.54039	321170	1.42907e+06	0.858001	0.584525	429074	2.36877e+06	1.02645	0.968884		2.08065e+06	0.983218	0.851034		1.85612e+06	0.945154	0.759197	856119	2.0138e+06	0.972334	0.823694	1.0138e+06	2.10973e+06
	RCC3548	1.36019e+06	0.810477	165661	1.33273e+06	0.803678	0.979811		1.39083e+06	0.817903	1.02253		1.47103e+06	0.836589	1.08149		1.64991e+06	0.874841	1.213		1.37984e+06	0.815257	1.01444		1.43369e+06	0.828019	1.05404		1.63476e+06	0.871767	1.20186		1.64106e+06	0.873049	1.20649		1.33443e+06	0.804102	0.981058		1.70929e+06	0.886627	1.25665		1.46465e+06	0.835141	1.0768		1.44523e+06
	RCC3856	756003	0.629291	982629	341656	0.364544	0.451924	9.14958e+07	218280	0.215202	0.288729	5.0822e+07	197378	0.181649	0.261081	8.42313e+07	163783	0.119457	0.216644	6.77138e+07	40247.5	-0.348375	0.0532372	8.52841e+07	82737.1	-0.108168	0.10944	9.06418e+07	46777.8	-0.298255	0.0618751	8.75418e+07	272593	0.289268	0.36057	8.42781e+07	305415	0.327167	0.403987	2.20325e+08	129503	0.0411759	0.171299	6.57135e+07	71967.7	-0.154652	0.0951949	6.30229e+07	260194
	RCC3923	431799	0.475241	198745	443170	0.483905	1.02633		458707	0.495391	1.06232		409582	0.457633	0.948549		428496	0.472682	0.992352		405266	0.454103	0.938554	204894	399737	0.449523	0.925749	68256.6	409807	0.457817	0.94907		436190	0.478613	1.01017		487791	0.515883	1.12967		406880	0.455427	0.942291		467563	0.501766	1.08283		432174
	RCC3956	702686	0.629862	489682	599256	0.576788	0.852808	1.34806e+07	676673	0.617288	0.96298		914248	0.717593	1.30108		805085	0.675208	1.14572		284289	0.328222	0.404574	9.85686e+07	486208	0.507104	0.691927	6.14111e+07	606920	0.581024	0.863714	5.29116e+07	775510	0.662732	1.10364		718446	0.637255	1.02243		952171	0.73114	1.35504		376925	0.422241	0.536406	8.16629e+07	868805
	371	551088	0.538774	637181	8243.68	-0.862042	0.0149589	1.42278e+08	29909.9	-0.432461	0.0542743	1.20164e+08	4928.7	-1.0335	0.00894357	9.49395e+07	4978.73	-1.03013	0.00903437	9.65012e+07	750.563	-1.66083	0.00136196	6.86027e+07	1213.41	-1.50071	0.00220184	7.56992e+07	1325.99	-1.47114	0.00240614	9.83628e+07	2101.58	-1.31763	0.0038135	1.42916e+08	2326.75	-1.2837	0.00422209	1.18603e+08	2839.63	-1.2173	0.00515277	8.60315e+07	1075.81	-1.54083	0.00195215	1.14255e+08	375.281
	B	252915	0.311673	198745	38754.1	-0.313599	0.15323	1.74336e+07	35889.4	-0.339197	0.141903	3.88168e+06	125469	0.0780088	0.496093		120515	0.0645814	0.476506	180051	23204.9	-0.484556	0.0917499	8.71368e+06	38566.4	-0.315217	0.152488	7.01192e+06	53940.5	-0.203384	0.213275	5.79461e+06	5266.45	-0.978892	0.020823	2.32469e+07	6767.58	-0.895297	0.0267583	2.17936e+07	95008.8	-0.014688	0.375655	1.03714e+06	79234.4	-0.0752074	0.313285	2.36625e+06	850.638
	C14-12	914230	0.733525	162571	914230	0.733525	1	3.37748e+08	557031	0.568371	0.60929	8.13485e+07	455147	0.501038	0.497848	1.7549e+08	462589	0.506444	0.505987	1.30983e+08	372641	0.434369	0.407601	1.62722e+08	487337	0.523816	0.533057	2.18596e+08	534334	0.554505	0.584464	2.11831e+08	616393	0.602126	0.674221	2.57013e+08	389109	0.448784	0.425614	2.72982e+08	606900	0.596953	0.663838	3.35797e+08	566580	0.574037	0.619734	2.6778e+08	664901
	CC5	555350	0.551588	57600	645094	0.60152	1.1616		76471.7	-0.109305	0.1377	2.51325e+07	246520	0.280869	0.4439	6.36775e+06	199889	0.210975	0.359933	1.51055e+07	184894	0.184983	0.332933	1.05959e+08	231396	0.259765	0.416667	9.7797e+07	417679	0.456626	0.7521	9.61853e+07	569752	0.560122	1.02593		553906	0.55072	0.9974		182692	0.180988	0.328967	5.82644e+07	121622	0.0453597	0.219	7.66032e+07	529304
	CC6	491164	0.508618	57600	289171	0.332032	0.588746	3.62877e+07	34603.2	-0.375659	0.0704514	1.95837e+07	204903	0.217204	0.417178		226155	0.250099	0.460447		130194	0.0660341	0.265072	1.03173e+08	177919	0.170135	0.362239	5.58814e+07	164409	0.143812	0.334734	1.0079e+08	378554	0.421812	0.770728	3.27765e+07	275379	0.315742	0.560666	3.94421e+07	117584	0.0320759	0.239398	4.61421e+07	73633.2	-0.123943	0.149916	7.08932e+07	742963
	P847	549167	0.550804	76900	333188	0.38424	0.606716	1.69449e+08	477627	0.50428	0.86973	4.79487e+06	344185	0.395063	0.62674	3.60385e+07	211975	0.233492	0.385993	9.66282e+07	90688.4	-0.0495199	0.165138	1.72333e+08	176449	0.172348	0.321304	1.70782e+08	169728	0.159403	0.309065	2.05603e+08	400435	0.445521	0.729168	38000000	453877	0.487279	0.826483	3.41923e+07	281522	0.328074	0.512634	1.25436e+08	188460	0.194299	0.343175	1.79795e+08	375417
	PERU15-40	404524	0.507897	92100	466702	0.555557	1.15371	1.11568e+07	332628	0.442668	0.82227	1.27685e+07	471076	0.558667	1.16452	911011	186473	0.249755	0.460968	1.07424e+07	29171.1	-0.368614	0.0721121	3.08425e+07	75908.3	-0.049831	0.187649	4.47837e+07	71516.8	-0.0696957	0.176792	7.6937e+07	463298	0.553117	1.14529	3.86963e+06	476085	0.562192	1.1769	1.02704e+07	133280	0.137812	0.329475	1.16953e+08	63915.3	-0.107153	0.158001	4.47492e+07	18271.6
	PERU15-41	922144	0.715887	94029.1	865471	0.694745	0.938542	155215	2735.67	-1.22422	0.00296665	8.89725e+07	18114.6	-0.594107	0.019644	6.20801e+07	4935.3	-1.02754	0.00535199	6.00518e+07	386081	0.425669	0.418678	1.81443e+08	337782	0.38112	0.366301	1.93036e+08	352237	0.395088	0.381976	3.30574e+08	735046	0.640298	0.797106		851682	0.689391	0.923589	141783	161423	0.134997	0.175052	1.43281e+08	134288	0.0736498	0.145626	1.87851e+08	634658
	RCC4514	799453	0.669251	228000	1.0129e+06	0.748132	1.26699		542434	0.539964	0.678506	638794	720123	0.634416	0.90077		1.03377e+06	0.754931	1.29309		980957	0.737452	1.22703		808858	0.67315	1.01176		956151	0.728914	1.19601		943093	0.72433	1.17967		1.0926e+06	0.773382	1.36669		1.0747e+06	0.767874	1.34429		756332	0.650769	0.946061		213086
	RCC4516	652493	0.665107	179000	658877	0.668353	1.00978		574426	0.622631	0.880356		630004	0.653415	0.965533		684451	0.681046	1.04898		688002	0.682771	1.05442		662500	0.67018	1.01534		630918	0.653899	0.966935		741015	0.707514	1.13567		802027	0.733887	1.22917		822794	0.742409	1.261		647973	0.66279	0.993074		284828
	RCC4527	936422	0.708774	134000	270423	0.294748	0.288783	8.83276e+06	257028	0.277814	0.274479	7.19801e+07	420589	0.441971	0.449144	3.97011e+06	543773	0.527596	0.580692	2.74773e+06	31301.2	-0.424029	0.0334263	1.05078e+08	87528.3	-0.0812604	0.093471	1.88227e+08	43198	-0.316649	0.046131	1.87018e+08	238338	0.252649	0.25452	1.01089e+07	241892	0.257582	0.258315	4.65518e+06	125553	0.0389949	0.134077	3.03507e+08	51419.6	-0.258575	0.0549107	1.7873e+08	806619
	RCC4530	1.41835e+06	0.884264	213000	873349	0.722626	0.61575	1.11324e+08	1.31089e+06	0.858001	0.924236		1.37589e+06	0.874131	0.97006		1.39713e+06	0.879238	0.985037		1.43004e+06	0.887001	1.00824		1.44955e+06	0.891517	1.022		1.45628e+06	0.893062	1.02674		1.01833e+06	0.773821	0.717969	5.51371e+07	1.01554e+06	0.772904	0.715997	3.87174e+07	957665	0.753346	0.675196	6.77176e+07	1.33611e+06	0.864352	0.942013		419713
	RCC4533	475417	0.48205	103000	268442	0.291531	0.564646	3.28538e+08	440091	0.456313	0.925694	192308	304058	0.333059	0.639561	1.05897e+07	194565	0.184242	0.409252	3.34744e+07	141848	0.0789045	0.298365	1.73359e+08	239855	0.253998	0.504515	1.55244e+08	226486	0.23488	0.476394	2.08167e+08	371105	0.399481	0.780589	1.31731e+08	420851	0.441413	0.885227	1.42974e+08	358931	0.388363	0.754982	1.64474e+08	187246	0.171461	0.393857	1.88128e+08	530145
	RCC4544	1.19026e+06	0.831391	100000	1.18264e+06	0.829248	0.993592		1.17135e+06	0.826053	0.984112		1.14595e+06	0.818745	0.962771		1.16527e+06	0.824318	0.979004		105054	0.0222391	0.0882611	7.26197e+07	302872	0.375184	0.254458	8.04106e+07	134894	0.105576	0.113331	1.0696e+08	1.28364e+06	0.856567	1.07845		1.12637e+06	0.812999	0.946319		432637	0.494047	0.36348	1.93335e+08	161563	0.165712	0.135737	1.0242e+08	1.24439e+06
	RCC4545	682209	0.686573	191000	751506	0.71882	1.10158		705308	0.697672	1.03386		683088	0.687002	1.00129		706671	0.698316	1.03586		275664	0.384521	0.404075	9.52671e+07	291069	0.402647	0.426656	7.30727e+07	249462	0.351229	0.365668	1.44076e+08	655864	0.673445	0.961383		721754	0.705355	1.05797		446359	0.545169	0.654285	7.38611e+07	236908	0.334018	0.347266	1.23613e+08	602672
	RCC958	299453	0.381194	76500	298614	0.380259	0.997197		153651	0.158769	0.513105	1.94746e+07	261441	0.335944	0.87306	2.63567e+06	177528	0.206918	0.592841	8.55479e+06	73936	-0.0850586	0.246903	3.19251e+07	84966.8	-0.0387048	0.28374	1.86836e+07	82057.8	-0.0503171	0.274025	3.59945e+07	328661	0.412217	1.09754		311734	0.394591	1.04101		105486	0.0334015	0.352262	4.72715e+07	72159.3	-0.0931663	0.24097	3.90816e+07	132390
	SC1	743652	0.699258	100000	251108	0.337361	0.337668	2.92516e+08	776382	0.713615	1.04401		795492	0.721721	1.06971		744096	0.699457	1.0006		131689	0.122216	0.177085	1.92714e+07	253940	0.341099	0.341476	1.39565e+07	186361	0.237962	0.250602	2.72374e+07	253920	0.341074	0.34145	2.66905e+08	295608	0.391745	0.397508	2.74546e+08	288557	0.383698	0.388027	3.04746e+08	185070	0.235646	0.248867	2.93508e+07	67655.6
	SO52	401120	0.49259	75300	169118	0.204702	0.421615	1.09455e+07	89862.7	-0.00606971	0.224029	1.22157e+08	106198	0.0496047	0.264754	8.64835e+07	80249.4	-0.0437843	0.200063	1.09684e+08	33736.9	-0.332633	0.0841067	1.51268e+08	94271.8	0.0098967	0.235021	2.38739e+08	61040.8	-0.134983	0.152176	2.02702e+08	149783	0.164232	0.373412	1.0981e+08	180647	0.226684	0.450356	8.72457e+06	154373	0.174293	0.384854	2.68728e+08	70599.9	-0.0864875	0.176007	1.96842e+08	139122
[truncated: 14 more columns]
